# Supplementary material for: Predicting Rapid, Climate-Driven Shifts in North American Habitat Suitability for the Purple Pitcher Plant (Sarracenia purpurea L.)
Source: Plants (Basel). 2025 Oct 31;14(21):3337. doi: 10.3390/plants14213337 (PMC12608460; doi:10.3390/plants14213337)
Supplement: Supplementary file 1 [file plants-14-03337-s001.zip]

Archive with 1 entries (1 files):
- plants-3874578-supplementary.pdf
